# Supplementary material for: The Neuronal Correlates of Indeterminate Sentence Comprehension: An fMRI Study
Source: Front Hum Neurosci. 2016 Dec 20;10:614. doi: 10.3389/fnhum.2016.00614 (PMC5168646; doi:10.3389/fnhum.2016.00614)
Supplement: Supplementary file 2 [file Table_1.xlsx]

## Sheet: Feuil1
We selected 5 ROIs in which the Indeterminate condition was significant by itself (post-verb>pre-verb)
Then, we tested, in each of these ROI, the contrast Indeterminate >X or X > Indeterminate.
	Right STG: 700 voxels		Right IFG: 1465 voxels		MPFC: 1584 voxels		Left IFG: 844 voxels		Left STG: 5396 voxels
Event X	Indeterminate > X (Right STG)	X > Indeterminate (Right STG)	Indeterminate > X (Right IFG)	X > Indeterminate (Right IFG)	Indeterminate > X (MPFC)	X > Indeterminate (MPFC)	Indeterminate > X (Left IFG)	X > Indeterminate (Left IFG)	Indeterminate > X (Left STG)	X > Indeterminate (Left STG)
Preferred	74	0	128	0	584	35	0	200	1125	800
Non-Preferred	0	0	0	470	63	0	0	263	2904	102
Full-VP	0	0	0	628	0	147	0	0	1030	0
Syntactically Anomalous	155	0	0	0	784	0	125	171	737	293
Pragmatically Anomalous	97	0	0	0	946	537	169	77	3283	0
